# Supplementary material for: Improvements for better scaling of locally managed marine areas
Source: Conserv Biol. 2025 Jun 19;39(5):e70091. doi: 10.1111/cobi.70091 (PMC12451514; doi:10.1111/cobi.70091)
Supplement: Supplementary file 3 — Supplementary Materials. [file COBI-39-e70091-s002.xlsx]

## Sheet: IPA questions
	Question templates for Importance-Performance Analysis (IPA)
IPA 1	SIMPLE DESIGN
	Please rate the importance of each attribute of the food you chose for lunch today									Please rate the performance of each attribute of the food you chose for lunch today
	IMPORTANCE	Not at all important				Extremely important	Don't know	Not applicable		PERFORMANCE	Extremely poor performance				Extremely good performance	Don't know	Not applicable
		1	2	3	4	5					1	2	3	4	5
	Colour									Colour
	Eco-friendly									Eco-friendly
	Healthy									Healthy
	Packaging									Packaging
	Portion size									Portion size
	Price									Price
	Smell									Smell
	Taste									Taste
	Temperature									Temperature
	Texture									Texture
IPA 2	WORSE / SAME / BETTER DESIGN
	Please rate the importance of each attribute of the food you chose for lunch today									Please rate the performance of each attribute of the food today compared with the same food yesterday
	IMPORTANCE	Not at all important				Extremely important	Don't know	Not applicable		PERFORMANCE	Much worse	Somewhat worse	Neither worse nor better	Somewhat better	Much better	Don't know	Not applicable
		1	2	3	4	5					-2	-1	0	1	2
	Colour									Colour
	Eco-friendly									Eco-friendly
	Healthy									Healthy
	Packaging									Packaging
	Portion size									Portion size
	Price									Price
	Smell									Smell
	Taste									Taste
	Temperature									Temperature
	Texture									Texture

## Sheet: IPA results
	Data analysis and results plot templates for Importance-Performance Analysis (IPA) - scroll below the graphs for the data
		IPA 1	EXAMPLE IPA USING SIMPLE PERFORMANCE SCALE FROM 1 TO 5 with sample data in table 3
		IPA 2	EXAMPLE IPA USING PERFORMANCE SCALE FROM -2 TO +2 TO INDICATE PERFORMANCE THAT BECAME WORSE SAME OR BETTER OVER TIME with sample data in table 4
IPA 1		table 1					NB Axes starts a 1 where scores of below 1 were not possible
SIMPLE				1 to 5	1 to 5
table 1 autofills		Attribute number	Attribute name	Mean importance	Mean performance	Gap Analysis
from table 3					performance	gap analysis
		1	portion size	4.03333	4.03333	0
		2	packaging	2.13333	2.06667	-0.0666667
		3	taste	4	3.26667	-0.733333
		4	price	4.2	1.73333	-2.46667
		5	healthy	2.8	2.6	-0.2
		6	eco-friendly	2.76667	3.03333	0.266667
		7	smell	3.46667	3.16667	-0.3
		8	temperature	1.33333	2.86667	1.53333
		9	texture	2.13333	3.2	1.06667
		10	colour	2.93333	2.86667	-0.0666667
				2.98	2.88333	-0.0966667
IPA 2		table 2
WORSE / SAME / BETTER				1 to 5	Worse Same Better (minus 2 to plus 2)
table 2 autofills		Attribute number	Attribute name	Mean importance		Gap Analysis
from table 4						gap analysis
		1	portion size	4.03333	1.03333	-3
		2	packaging	2.13333	-0.857143	-2.99048
		3	taste	4	0.727273	-3.27273
		4	price	4.2	-1.38095	-5.58095
		5	healthy	2.8	0.384615	-2.41538
		6	eco-friendly	2.76667	0.47619	-2.29048
		7	smell	3.46667	0.75	-2.71667
		8	temperature	1.33333	0.368421	-0.964912
		9	texture	2.13333	0.714286	-1.41905
		10	colour	2.93333	0.3	-2.63333
				2.98	0.251602	-2.7284
		table 3
MEAN average	4.03333	2.13333	4	4.2	2.8	2.76667	3.46667	1.33333	2.13333	2.93333	4.03333	2.06667	3.26667	1.73333	2.6	3.03333	3.16667	2.86667	3.2	2.86667	ENDS
SIMPLE	IMPORTANCE										PERFORMANCE
SIMPLE	portion size	packaging	taste	price	healthy	eco-friendly	smell	temperature	texture	colour	portion size	packaging	taste	price	healthy	eco-friendly	smell	temperature	texture	colour
ID 1	4	4	4	5	1	4	4	1	1	1	5	2	5	2	2	2	3	3	4	5
ID 2	5	2	5	5	2	5	3	1	4	3	4	1	4	3	4	3	4	4	3	1
ID 3	4	1	4	4	2	5	2	1	2	1	3	2	5	2	3	2	2	2	3	2
ID 4	3	2	4	5	3	1	3	1	3	2	4	3	4	1	2	5	3	2	2	4
ID 5	5	3	4	4	1	2	1	1	2	3	5	2	3	2	3	5	4	4	3	3
ID 6	4	2	4	5	5	2	4	1	2	4	4	1	2	3	2	1	4	3	2	4
ID 7	3	1	4	4	4	2	4	1	2	5	3	2	3	2	2	5	3	2	5	1
ID 8	4	2	5	5	5	2	4	1	2	3	4	2	4	4	2	4	2	3	5	1
ID 9	5	2	3	4	5	2	4	1	2	3	5	3	3	3	2	5	2	2	1	5
ID 10	4	3	4	4	1	2	4	1	2	3	4	2	4	2	3	5	4	2	5	4
ID 11	3	3	4	4	3	2	4	1	2	3	3	1	3	3	4	1	4	2	4	5
ID 12	4	3	4	4	1	2	4	1	2	3	4	2	2	2	2	1	3	2	5	5
ID 13	5	2	4	4	3	2	4	1	2	3	5	3	3	2	4	1	2	3	5	1
ID 14	4	1	5	5	1	2	4	1	2	3	5	2	2	2	3	5	2	3	1	2
ID 15	3	2	4	5	2	5	4	1	2	3	5	1	5	2	2	4	4	3	2	2
ID 16	4	3	4	5	3	4	4	1	2	3	4	2	5	3	2	5	4	3	3	4
ID 17	5	2	4	4	1	5	4	1	2	3	4	2	1	1	2	5	3	1	2	3
ID 18	5	1	4	3	5	5	4	1	2	3	4	3	5	1	4	1	2	1	2	2
ID 19	5	2	5	3	4	1	4	1	2	3	3	2	4	1	3	2	2	5	2	4
ID 20	4	3	4	4	5	2	4	1	2	3	4	1	5	1	2	2	4	4	2	3
ID 21	4	2	4	5	5	2	4	1	2	3	4	2	5	1	3	4	2	5	3	2
ID 22	4	1	4	5	1	2	4	1	2	3	5	3	1	1	2	3	5	5	2	3
ID 23	3	2	4	5	2	3	4	1	2	3	5	2	2	1	2	2	4	1	3	2
ID 24	4	2	4	4	3	4	4	1	2	3	4	1	2	1	2	2	5	2	2	2
ID 25	4	3	4	4	4	2	2	1	2	3	3	2	2	1	2	2	5	2	5	2
ID 26	4	3	4	4	2	3	3	3	2	3	3	2	3	1	3	4	1	2	5	2
ID 27	4	1	5	3	3	1	1	3	2	3	4	3	2	1	2	3	2	3	1	3
ID 28	4	1	3	3	1	4	4	4	4	3	4	3	4	1	4	2	3	2	5	4
ID 29	4	2	2	3	4	2	2	2	3	3	4	2	3	1	3	3	2	5	4	2
ID 30	3	3	3	4	2	3	3	3	1	3	3	3	2	1	2	2	5	5	5	3
		table 4
MEAN average	4.03333	2.13333	4	4.2	2.8	2.76667	3.46667	1.33333	2.13333	2.93333	1.03333	-0.857143	0.727273	-1.38095	0.384615	0.47619	0.75	0.368421	0.714286	0.3
SIMPLE	IMPORTANCE										PERFORMANCE
SIMPLE	portion size	packaging	taste	price	healthy	eco-friendly	smell	temperature	texture	colour	portion size	packaging	taste	price	healthy	eco-friendly	smell	temperature	texture	colour
ID 1	4	4	4	5	1	4	4	1	1	1	2	--2	2	--2	--2	--2	0	0	1	2
ID 2	5	2	5	5	2	5	3	1	4	3	1	-2	1	0	1	0	1	1	0	-2
ID 3	4	1	4	4	2	5	2	1	2	1	0	--2	2	--2	0	--2	--2	--2	0	--2
ID 4	3	2	4	5	3	1	3	1	3	2	1	0	1	-2	--2	2	0	--2	--2	1
ID 5	5	3	4	4	1	2	1	1	2	3	2	--2	0	--2	0	2	1	1	0	0
ID 6	4	2	4	5	5	2	4	1	2	4	1	-2	--2	0	--2	-2	1	0	--2	1
ID 7	3	1	4	4	4	2	4	1	2	5	0	--2	0	--2	--2	2	0	--2	2	-2
ID 8	4	2	5	5	5	2	4	1	2	3	1	--2	1	1	--2	1	--2	0	2	-2
ID 9	5	2	3	4	5	2	4	1	2	3	2	0	0	0	--2	2	--2	--2	-2	2
ID 10	4	3	4	4	1	2	4	1	2	3	1	--2	1	--2	0	2	1	--2	2	1
ID 11	3	3	4	4	3	2	4	1	2	3	0	-2	0	0	1	-2	1	--2	1	2
ID 12	4	3	4	4	1	2	4	1	2	3	1	--2	--2	--2	--2	-2	0	--2	2	2
ID 13	5	2	4	4	3	2	4	1	2	3	2	0	0	--2	1	-2	--2	0	2	-2
ID 14	4	1	5	5	1	2	4	1	2	3	2	--2	--2	--2	0	2	--2	0	-2	--2
ID 15	3	2	4	5	2	5	4	1	2	3	2	-2	2	--2	--2	1	1	0	--2	--2
ID 16	4	3	4	5	3	4	4	1	2	3	1	--2	2	0	--2	2	1	0	0	1
ID 17	5	2	4	4	1	5	4	1	2	3	1	--2	-2	-2	--2	2	0	-2	--2	0
ID 18	5	1	4	3	5	5	4	1	2	3	1	0	2	-2	1	-2	--2	-2	--2	--2
ID 19	5	2	5	3	4	1	4	1	2	3	0	--2	1	-2	0	--2	--2	2	--2	1
ID 20	4	3	4	4	5	2	4	1	2	3	1	-2	2	-2	--2	--2	1	1	--2	0
ID 21	4	2	4	5	5	2	4	1	2	3	1	--2	2	-2	0	1	--2	2	0	--2
ID 22	4	1	4	5	1	2	4	1	2	3	2	0	-2	-2	--2	0	2	2	--2	0
ID 23	3	2	4	5	2	3	4	1	2	3	2	--2	--2	-2	--2	--2	1	-2	0	--2
ID 24	4	2	4	4	3	4	4	1	2	3	1	-2	--2	-2	--2	--2	2	--2	--2	--2
ID 25	4	3	4	4	4	2	2	1	2	3	0	--2	--2	-2	--2	--2	2	--2	2	--2
ID 26	4	3	4	4	2	3	3	3	2	3	0	--2	0	-2	0	1	-2	--2	2	--2
ID 27	4	1	5	3	3	1	1	3	2	3	1	0	--2	-2	--2	0	--2	0	-2	0
ID 28	4	1	3	3	1	4	4	4	4	3	1	0	1	-2	1	--2	0	--2	2	1
ID 29	4	2	2	3	4	2	2	2	3	3	1	--2	0	-2	0	0	--2	2	1	--2
ID 30	3	3	3	4	2	3	3	3	1	3	0	0	--2	-2	--2	--2	2	2	2	0
ENDS

## Sheet: NPS
	Question, data and plot templates for Net Promoter Score (NPS)
	Question 1	HOW LIKELY ON A SCALE OF 1 TO 10 ARE YOU TO RECOMMEND A FRIEND OR COLLEAGUE ADOPT THIS INNOVATION, WHERE 1 IS 'NOT AT ALL LIKELY' AND 10 IS 'DEFINITELY'
	Question 2	PLEASE EXPLAIN WHY YOU GAVE THIS SCORE
MEAN average	8	out of 10		score	countIF		NPS = sum(P)-sum(D)
ID	NPS	WHY?		1	0	0	Detractor	Detractor
ID 1	9	text		2	0	0	Detractor	Detractor
ID 2	8	text		3	0	0	Detractor	Detractor
ID 3	9	text		4	1	0.0333333	Detractor	Detractor
ID 4	6	text		5	0	0	Detractor	Detractor
ID 5	10	text		6	3	0.1	Detractor	Detractor
ID 6	9	text		7	7	0.233333	neither	neither
ID 7	8	text		8	6	0.2	neither	neither
ID 8	7	text		9	9	0.3	Promoter	Promoter
ID 9	7	text		10	4	0.133333	Promoter	Promoter
ID 10	6	text		30	30	1	sum
ID 11	4	text
ID 12	7	text		Sum	4	0.133333	Detractors	-0.133333
ID 13	7	text		Sum	13	0.433333	Promoters	0.433333
ID 14	9	text		NPS	9	0.3	Calculated NPS	0.3
ID 15	6	text		Target	0.7	0.7	Target NPS	0.7
ID 16	8	text
ID 17	7	text
ID 18	8	text
ID 19	8	text
ID 20	10	text
ID 21	7	text
ID 22	10	text
ID 23	7	text
ID 24	9	text
ID 25	9	text
ID 26	9	text
ID 27	8	text
ID 28	9	text
ID 29	10	text
ID 30	9	text
